# Supplementary material for: Transcriptomic Insights and the Development of Microsatellite Markers to Assess Genetic Diversity in the Broodstock Management of Litopenaeus stylirostris
Source: Animals (Basel). 2024 Jun 5;14(11):1685. doi: 10.3390/ani14111685 (PMC11171113; doi:10.3390/ani14111685)
Supplement: Supplementary file 1 [file animals-14-01685-s001.zip]

Archive with 11 entries (11 files):
- Supplementary Figure_S1.tif
- Supplementary Figure_S2.tif
- Supplementary Figure_S3.tif
- Table S1.pdf
- Table S2.pdf
- Table S3.pdf
- Table S4.pdf
- Table S5.pdf
- Table S6.xlsx
- Table S7.pdf
- Table S8.xlsx
