# Supplementary material for: Transcriptomic Insights and the Development of Microsatellite Markers to Assess Genetic Diversity in the Broodstock Management of Litopenaeus stylirostris
Source: Animals (Basel). 2024 Jun 5;14(11):1685. doi: 10.3390/ani14111685 (PMC11171113; doi:10.3390/ani14111685)
Supplement: Supplementary file 1 [file animals-14-01685-s001.zip › Table S6.xlsx]

## Sheet: 工作表2
Table S6. Functional genes associated with shrimp disease resistance traits were identified from the Litopenaeus stylirostris transcriptome database, and primer pairs were developed to assess genetic polymorphisms in broodstock
Locus (n=42)	GeneID	Nr	Nt	Swissprot	KEGG	COG	GO	annotation-ncbi	Idenity	Genebank	Gene	Motif	Primer (5’→3’)	Size (bp)
Unigene1915	Unigene1915_All	NA	gi|588294993|gb|KF956055.1|/5.23e-31/Marsupenaeus japonicus double-stranded RNA-specific adenosine deaminase (ADAR) mRNA, complete cds	NA	NA	NA	NA	Penaeus vannamei double-stranded RNA-specific editase Adar-like (LOC113811198), partial mRNA	0.9306	XM_027362881.1:2331-3836	NA	(AAT)7	F：GTGGTCCACTGGTGCTATCC	349
													R：TCTAAGCGTGCTACTGTGATCA
CL3546.Contig1	CL3546.Contig1_All	gi|929237118|ref|XP_013994403.1|/3.1e-09/macrophage mannose receptor 1-like [Salmo salar]	NA	sp|P49301|CLC10_RAT/9.21e-12/C-type lectin domain family 10 member A OS=Rattus norvegicus GN=Clec10a PE=1 SV=1	xma:102237917/2.1e-08/aggrecan core protein-like; K05695 receptor-type tyrosine-protein phosphatase F [EC:3.1.3.48]; K06792 aggrecan 1	NA	NA	Penaeus vannamei uncharacterized LOC113812193 (LOC113812193), mRNA	0.9351	XM_027364033.1:34-1020	Clec10a	(GGA)5	F：TCAACGAGATCATCAAAGCCCAG	124
													R：GAAAAACACTCGCTCATCACCTC
CL4833.Contig1	CL4833.Contig1_All	gi|742115773|ref|XP_010873668.1|/1.0e-52/DNA fragmentation factor subunit beta isoform X1 [Esox lucius]	NA	sp|O54788|DFFB_MOUSE/1.47e-55/DNA fragmentation factor subunit beta OS=Mus musculus GN=Dffb PE=1 SV=1	cge:100768492/8.2e-50/Dffb; DNA fragmentation factor, 40kDa, beta polypeptide (caspase-activated DNase); K02311 DNA fragmentation factor, 40 kD, beta subunit [EC:3.-.-.-]	NA	cellular_component:GO:0005622//intracellular;	Penaeus vannamei DNA fragmentation factor subunit beta-like (LOC113800627), mRNA	0.951	XM_027351422.1:734-2935	Dffb	(GAA)5	F：AGAGAAAGGAAGATCAAAAGAGGGA	153
													R：ACAAACTGTCGAAAGGAAGAAGC
CL517.Contig2	CL517.Contig2_All	gi|321460218|gb|EFX71263.1|/1.9e-32/protein DAPPUDRAFT_216854 [Daphnia pulex]	NA	sp|P42573|CED3_CAEEL/3.10e-30/Cell death protein 3 OS=Caenorhabditis elegans GN=ced-3 PE=1 SV=2	nvi:100117953/3.6e-31/Nc; caspase Nc; K04489 caspase invertebrate, apoptosis-related cysteine protease [EC:3.4.22.-]	NA	biological_process:GO:0009987//cellular process;molecular_function:GO:0008233//peptidase activity;	Penaeus vannamei caspase-1-like (LOC113823576), transcript variant X1, mRNA	0.9535	XM_027376248.1:76-3636	ced-3	(AAT)8	F：CATGGCCGTATAAAATCCAGCAC	144
													R：AGTCTTCCGCAGTGTAATTGGTA
CL5798.Contig1	CL5798.Contig1_All	gi|304569876|gb|ADM45311.1|/3.4e-50/[Eriocheir sinensis]	NA	sp|Q9XYF4|DRONC_DROME/9.41e-22/Caspase Dronc OS=Drosophila melanogaster GN=Dronc PE=1 SV=1	tca:103314273/5.3e-27/caspase-7-like; K04489 caspase invertebrate, apoptosis-related cysteine protease [EC:3.4.22.-]	NA	NA	Penaeus vannamei caspase Dronc-like (LOC113806980), mRNA	95.08	XM_027358108.1:14-908	caspase Dronc-like	(AAG)6	F：TGCTGTTCCTATGCAGTGGTAAT	129
													R：ATTTCAATCCCAGAGGCAGATGT
CL1947.Contig2	CL1947.Contig2_All	gi|253795461|ref|NP_001156724.1|/2.1e-56/protein analogous to peritrophins 3-A1 precursor [Acyrthosiphon pisum]	NA	NA	dan:Dana_GF22750/8.2e-08/GF22750 gene product from transcript GF22750-RA; K01183 chitinase [EC:3.2.1.14]	NA	NA	Penaeus monodon protein obstructor-E-like (LOC119587837), transcript variant X2, mRNA	0.8546	XM_037936541.1:1062-2532	chitinase	(ATA)5	F：TCGACAAGAAAAACGAAATCCCT	141
													R：TTTTTGTAGAGGATGGGGGTGAC
CL701.Contig3	CL701.Contig3_All	gi|646715169|gb|KDR18873.1|/8.9e-231/translation initiation factor 3 subunit A [Zootermopsis nevadensis]	NA	sp|Q173M7|EIF3A_AEDAE/0.0/Eukaryotic translation initiation factor 3 subunit A OS=Aedes aegypti GN=eIF3-S10 PE=3 SV=1	tca:662100/9.4e-228/eukaryotic translation initiation factor 3 subunit A; K03254 translation initiation factor 3 subunit A	NA	biological_process:GO:0006413//translational initiation;cellular_component:GO:0070993//translation preinitiation complex;	Penaeus indicus eukaryotic translation initiation factor 3 subunit A-like (LOC134764074), transcript variant X2, mRNA	0.9185	XM_063730582.115-4747	eIF3-S10	(GTG)8	F：CTTGGCGAACATCAGGACCT	196
													R：TCATCTTCTTCGCGGGATGG
CL997.Contig10_1	CL997.Contig10_All	gi|926631816|ref|XP_013781652.1|/2.7e-163/eukaryotic translation initiation factor 4 gamma 3-like, partial [Limulus polyphemus]	NA	sp|Q80XI3|IF4G3_MOUSE/1.73e-153/Eukaryotic translation initiation factor 4 gamma 3 OS=Mus musculus GN=Eif4g3 PE=1 SV=2	crg:105345876/2.8e-160/eukaryotic translation initiation factor 4 gamma 1-like; K03260 translation initiation factor 4G	NA	NA	Penaeus vannamei eukaryotic translation initiation factor 4 gamma 1-like (LOC113825716), transcript variant X2, mRNA	0.9869	XM_027378552.1:192-4841	Eif4g3	(GAG)6	F：GTTACCAAGCCAACCCCAGA	355
													R：AGGGCTCCACTGATCATCCT
CL997.Contig10_2												(CCCAGC)5	F：AGCACAGCATCAACCACAGA	167
													R：GGGACTGAGGTTGGGGTTG
CL997.Contig14_1	CL997.Contig14_All	gi|926631816|ref|XP_013781652.1|/3.7e-163/eukaryotic translation initiation factor 4 gamma 3-like, partial [Limulus polyphemus]	NA	sp|Q80XI3|IF4G3_MOUSE/1.16e-151/Eukaryotic translation initiation factor 4 gamma 3 OS=Mus musculus GN=Eif4g3 PE=1 SV=2	crg:105345876/3.9e-160/eukaryotic translation initiation factor 4 gamma 1-like; K03260 translation initiation factor 4G	NA	NA	Penaeus vannamei eukaryotic translation initiation factor 4 gamma 1-like (LOC113825716), transcript variant X2, mRNA	0.9869	XM_027378552.1:192-4846	Eif4g3	(GTG)6	F：GCACCTTCTACTCCTGGCTG	198
													R：TGGTCGCGTCTTACAGGATG
CL997.Contig14_2												(TGGGGC)5	F：GGGACTGAGGTTGGGGTTG	160
													R：CATCAACCACAGAAGCAGAAGTC
CL997.Contig14_3												(TCC)6	F：TTTACAGGGCTCCACTGATCATC	123
													R：GAAGGAGAGGGAAGTGAATAGCA
CL997.Contig1	CL997.Contig1_All	gi|926631816|ref|XP_013781652.1|/3.0e-163/eukaryotic translation initiation factor 4 gamma 3-like, partial [Limulus polyphemus]	NA	sp|Q80XI3|IF4G3_MOUSE/1.64e-152/Eukaryotic translation initiation factor 4 gamma 3 OS=Mus musculus GN=Eif4g3 PE=1 SV=2	crg:105345876/3.2e-160/eukaryotic translation initiation factor 4 gamma 1-like; K03260 translation initiation factor 4G	NA	NA	Penaeus vannamei eukaryotic translation initiation factor 4 gamma 1-like (LOC113825716), transcript variant X2, mRNA	0.9869	XM_027378552.1:192-4846	Eif4g3	(GAG)6	F：GAAGGAGAGGGAAGTGAATAGCA	125
													R：GATTTACAGGGCTCCACTGATCA
Unigene1091_1	Unigene1091_All	gi|939677076|ref|XP_014284348.1|/5.6e-246/eukaryotic translation initiation factor 5B isoform X1 [Halyomorpha halys]	NA	sp|O60841|IF2P_HUMAN/0.0/Eukaryotic translation initiation factor 5B OS=Homo sapiens GN=EIF5B PE=1 SV=4	aga:AgaP_AGAP004824/7.4e-246/AGAP004824-PA; K03243 translation initiation factor 5B	SPAC56F8.03/2.5e-167/---	biological_process:GO:0006412//translation;cellular_component:GO:0005622//intracellular;molecular_function:GO:0003924//GTPase activity;GO:0005525//GTP binding;	Penaeus chinensis eukaryotic translation initiation factor 5B-like (LOC125026627), mRNA	0.9176	XM_047615203.1:41-3526	EIF5B	(GAT)5	F：TGTCAAAGACGACTGGGACG	358
													R：CACTTCACCCTCCTGCACAT
Unigene1091_2												(AAG)5	F：CGCGGGCAAGAAGAAAAACA	224
													R：CCTCCTCCTTCTCTGCCTCT
Unigene159_1	Unigene159_All	gi|926612458|ref|XP_013794487.1|/8.8e-152/eukaryotic translation initiation factor 2-alpha kinase-like [Limulus polyphemus]	gi|987855610|gb|KT922209.1|/5.21e-07/Cryptosporidium parvum isolate UKP32 satellite MM19 sequence	sp|Q9NZJ5|E2AK3_HUMAN/6.09e-70/Eukaryotic translation initiation factor 2-alpha kinase 3 OS=Homo sapiens GN=EIF2AK3 PE=1 SV=3	aga:AgaP_AGAP013266/9.9e-135/AGAP013266-PA; K08860 eukaryotic translation initiation factor 2-alpha kinase 3 [EC:2.7.11.1]	BS_yloP_1/5.8e-16/---	NA	Penaeus vannamei eukaryotic translation initiation factor 2-alpha kinase 3-like (LOC113830140), transcript variant X1, mRNA	0.966	XM_027383341.1:566-7093	EIF2AK3	(GCTCCA)4	F：TGGTTTGTGGTGTTGCTTGC	322
													R：GTAAACTGGGGTGTCTGGGG
Unigene159_2												(GAG)5	F：CCCTTTCTCTCATGGGGCTG	239
													R：GCAAACCCTCTGACTCCTCC
Unigene7147	Unigene7147_All	gi|478415058|gb|AGI97278.1|/1.8e-156/initiation factor 2 subunit alpha [Litopenaeus vannamei]	gi|478415057|gb|JX908827.1|/0.0/Litopenaeus vannamei eukaryotic initiation factor 2 subunit alpha (eIF2a) mRNA, complete cds	sp|P41374|IF2A_DROME/1.63e-138/Eukaryotic translation initiation factor 2 subunit 1 OS=Drosophila melanogaster GN=eIF-2alpha PE=2 SV=1	pxy:105385975/5.5e-121/eukaryotic translation initiation factor 2 subunit 1; K03237 translation initiation factor 2 subunit 1	YJR007w/1.9e-79/---	biological_process:GO:0075522//IRES-dependent viral translational initiation;molecular_function:GO:0003743//translation initiation factor activity;	Penaeus vannamei eukaryotic translation initiation factor 2 subunit 1-like (LOC113822941), mRNA	0.9875	XM_027375483.1:74-2064	eIF-2alpha	(TGA)5	F：GCCCCCAAGATTGTCACAGA	272
													R：TAGCCACTTTCACAGCCTCG
CL1472.Contig13	CL1472.Contig13_All	gi|817074339|ref|XP_012259354.1|/0.0e+00/titin-like [Athalia rosae]	gi|987916765|ref|XM_015578909.1|/5.06e-35/PREDICTED: Dufourea novaeangliae myosin light chain kinase, smooth muscle-like (LOC107190157), mRNA	sp|Q28824|MYLK_BOVIN/9.89e-118/Myosin light chain kinase, smooth muscle OS=Bos taurus GN=MYLK PE=1 SV=1	aec:105153866/0.0e+00/muscle M-line assembly protein unc-89-like; K00907 myosin-light-chain kinase [EC:2.7.11.18]	SPAC14C4.03/2.0e-29/---	NA	Penaeus indicus myosin light chain kinase, smooth muscle-like (LOC134766504), transcript variant X7, mRNA	0.948	XM_043035729.1:18-7440	MYLK	(GAG)6	F：AGAAAAGGAGGACGAACAGCAAT	100
													R：CAGGATCTCAGCTTCAGTGTCTT
Unigene5692	Unigene5692_All	gi|817074339|ref|XP_012259354.1|/6.3e-280/titin-like [Athalia rosae]	gi|987916765|ref|XM_015578909.1|/2.28e-35/PREDICTED: Dufourea novaeangliae myosin light chain kinase, smooth muscle-like (LOC107190157), mRNA	sp|Q28824|MYLK_BOVIN/3.91e-126/Myosin light chain kinase, smooth muscle OS=Bos taurus GN=MYLK PE=1 SV=1	aec:105153866/1.0e-256/muscle M-line assembly protein unc-89-like; K00907 myosin-light-chain kinase [EC:2.7.11.18]	SPAC14C4.03/9.1e-30/---	molecular_function:GO:0016740//transferase activity;	Penaeus monodon myosin light chain kinase, smooth muscle-like (LOC119577832), transcript variant X3, mRNA	95.11	XM_037925428.1:23-5851	MYLK	(GAG)6	F：GAGCTGCGACGAAGAAAAGGA	258
													R：GTTCTCCGTCTTCACCGTGT
Unigene6789_1	Unigene6789_All	gi|755939776|ref|XP_011297891.1|/5.6e-112/calcium-dependent protein kinase 2-like [Fopius arisanus]	NA	sp|P29294|MYLK_RABIT/1.70e-87/Myosin light chain kinase, smooth muscle OS=Oryctolagus cuniculus GN=MYLK PE=1 SV=2	bmor:101741803/5.7e-112/myosin light chain kinase, smooth muscle-like; K00907 myosin-light-chain kinase [EC:2.7.11.18]	SPAC14C4.03/4.5e-30/---	biological_process:GO:0006468//protein phosphorylation;molecular_function:GO:0005524//ATP binding;GO:0004674//protein serine/threonine kinase activity;	Penaeus indicus rho-associated protein kinase 1-like (LOC134777958), transcript variant X1, mRNA	91.31	XM_063745732.1:6-6814	MYLK	(GAC)5	F：TGGAGCGGACGAAGAAGAAC	316
													R：TTCACCTCCAACTGACTCGC
Unigene6789_2												(AGG)5	F：CGAGGAGAAGCTGGTCAAGG	161
													R：CCTGTCTCTCCAGCTCCTCT
CL1038.Contig1	CL1038.Contig1_All	gi|304653576|gb|ADM47798.1|/1.2e-105/[Marsupenaeus japonicus]	gi|304653575|gb|HM581521.1|/0.0/Marsupenaeus japonicus RhoA mRNA, complete cds	sp|P48148|RHO1_DROME/8.41e-116/Ras-like GTP-binding protein Rho1 OS=Drosophila melanogaster GN=Rho1 PE=1 SV=1	aga:AgaP_AGAP005160/1.1e-101/AGAP005160-PC; K04513 Ras homolog gene family, member A	SPAC16.01/5.2e-57/---	biological_process:GO:0007264//small GTPase mediated signal transduction;cellular_component:GO:0005622//intracellular;molecular_function:GO:0005525//GTP binding;	Penaeus vannamei ras-like GTP-binding protein Rho1 (LOC113820365), transcript variant X2, mRNA	98.67	XM_027372703.1:146-2612	Rho1	(AAG)5	F：AAGTTTTCGAGACAGCAACAAGG	119
													R：CAGACTGCATTGTTCATCCCATT
CL3247.Contig3	CL3247.Contig3_All	gi|919055809|ref|XP_013409766.1|/1.7e-90/zinc transporter ZIP11-like [Lingula anatina]	gi|237861297|gb|FJ416145.1|/4.52e-08/Litopenaeus vannamei relish small isoform gene, complete cds	sp|Q28J44|S39AB_XENTR/7.26e-87/Zinc transporter ZIP11 OS=Xenopus tropicalis GN=slc39a11 PE=2 SV=1	spu:589828/5.4e-89/zinc transporter ZIP11; K14717 solute carrier family 39 (zinc transporter), member 11	MA2881/2.7e-46/---	biological_process:GO:0071577//zinc II ion transmembrane transport;cellular_component:GO:0016020//membrane;molecular_function:GO:0005385//zinc ion transmembrane transporter activity;	Penaeus vannamei zinc transporter ZIP11-like (LOC113809826), mRNA	94.73	XM_027361504.1:13-1366	slc39a11	(TTG)6	F：AACCCAATGACTGCAGATTT	89
													R：GCACATGTGGATCCATCTGC
Unigene5458	Unigene5458_All	NA	gi|237861297|gb|FJ416145.1|/4.28e-42/Litopenaeus vannamei relish small isoform gene, complete cds	NA	NA	NA	NA	Penaeus vannamei solute carrier family 35 member F6-like (LOC113826329), mRNA	90.32	XM_027379198.1:3-934	NA	(TGTT)5	F：TGTCACACGCTCTGCAGAAT	131
													R：CCTTAGAACCCTCGGCATGG
CL2191.Contig1	CL2191.Contig1_All	gi|554876355|ref|XP_005948055.1|/6.2e-45/serine protease 33 [Haplochromis burtoni]	NA	sp|Q8K1T0|TMPS3_MOUSE/3.26e-45/Transmembrane protease serine 3 OS=Mus musculus GN=Tmprss3 PE=1 SV=2	mcc:714500/1.3e-42/TMPRSS3; transmembrane protease, serine 3; K09634 transmembrane protease, serine 3 [EC:3.4.21.-]	VC1649/2.1e-25/---	NA	Penaeus chinensis serine protease 44-like (LOC125038267), transcript variant X2, mRNA	84.08	XM_047631710.1:12-1941	Tmprss3	(TCC)6	F：TGATGATGTTCGAGGGCCTC	423
													R：AGATGAAGGTGACGCAGGTG
Unigene7399	Unigene7399_All	gi|414151634|gb|AFW98990.1|/4.1e-180/[Litopenaeus vannamei]	gi|414151633|gb|JX644451.1|/0.0/Litopenaeus vannamei mas mRNA, complete cds	sp|Q402U7|PRS44_MOUSE/1.32e-37/Serine protease 44 OS=Mus musculus GN=Prss44 PE=2 SV=1	acs:100553133/9.6e-36/serine protease 27-like; K09628 protease, serine 27 [EC:3.4.21.-]	VC1649/3.6e-20/---	biological_process:GO:0006508//proteolysis;molecular_function:GO:0004252//serine-type endopeptidase activity;	Penaeus vannamei phenoloxidase-activating factor 2-like (LOC113802496), mRNA	91.81	XM_027353100.1:32-1233	Prss44	(GGC)5	F：TTGAGGTGCAACAAGTGTGA	255
													R：CGCACATTGGTTTGGAAGGG
CL2403.Contig1	CL2403.Contig1_All	gi|766943030|gb|AJT34991.1|/5.0e-120/protein [Procambarus clarkii]	NA	sp|Q05319|STUB_DROME/5.67e-42/Serine proteinase stubble OS=Drosophila melanogaster GN=Sb PE=2 SV=2	dpo:Dpse_GA18102/3.0e-43/GA18102 gene product from transcript GA18102-RB (EC:3.4.21.-); K01312 trypsin [EC:3.4.21.4]	VC1649/1.9e-19/---	NA	Penaeus vannamei uncharacterized LOC113804200 (LOC113804200), mRNA	95.22	XM_027355035.1:264-2999	Sb	(CAG)6	F：CAACGAAAAGATGAGGGCCG	265
													R：GAGGTTGACAGTCGGGTTGA
Unigene11623	Unigene11623_All	gi|227122184|gb|ACP19563.1|/3.6e-267/serine proteinase-like protein 3 [Penaeus monodon]	gi|227122183|gb|FJ620689.1|/0.0/Penaeus monodon masquerade-like serine proteinase-like protein 3 mRNA, complete cds	sp|Q05319|STUB_DROME/1.32e-21/Serine proteinase stubble OS=Drosophila melanogaster GN=Sb PE=2 SV=2	dpo:Dpse_GA18102/1.6e-33/GA18102 gene product from transcript GA18102-RB (EC:3.4.21.-); K01312 trypsin [EC:3.4.21.4]	NA	biological_process:GO:0006508//proteolysis;molecular_function:GO:0004252//serine-type endopeptidase activity;	Penaeus vannamei phenoloxidase-activating factor 2-like (LOC113812814), mRNA	95.67	XM_027364731.1:17-2657	Sb	(GGT)5	F：TGTTCCCTCCTCCATTGTGC	165
													R：CCTTCGACGTTTGCTGCAAG
Unigene7536	Unigene7536_All	gi|646700473|gb|KDR10602.1|/1.3e-122/proteinase stubble [Zootermopsis nevadensis]	gi|969469063|ref|XM_001359673.4|/1.52e-18/Drosophila pseudoobscura pseudoobscura uncharacterized protein (Dpse\GA18102), partial mRNA	sp|Q05319|STUB_DROME/1.43e-130/Serine proteinase stubble OS=Drosophila melanogaster GN=Sb PE=2 SV=2	dpo:Dpse_GA18102/1.1e-118/GA18102 gene product from transcript GA18102-RB (EC:3.4.21.-); K01312 trypsin [EC:3.4.21.4]	VC1649/3.8e-24/---	biological_process:GO:0006508//proteolysis;molecular_function:GO:0004252//serine-type endopeptidase activity;	Penaeus vannamei serine proteinase stubble-like (LOC113828984), mRNA	96.36	XM_027382057.1:222-2273	Sb	(GGT)6	F：CAGAGGGCCAGATGGTGAAG	281
													R：AGGAACGCGTTACCACTGAG
CL433.Contig2	CL433.Contig2_All	gi|646714776|gb|KDR18630.1|/2.6e-62/proline-rich protein BAT3 [Zootermopsis nevadensis]	NA	sp|A3KPW9|BAG6_DANRE/3.14e-28/Large proline-rich protein BAG6 OS=Danio rerio GN=Bag6 PE=3 SV=1	lcm:102353696/4.6e-06/UV excision repair protein RAD23 homolog B-like; K10839 UV excision repair protein RAD23	NA	NA	Penaeus chinensis large proline-rich protein BAG6-like (LOC125042953), transcript variant X1, mRNA	94.24	XM_047638789.1:82-6089	Bag6	(GTG)6	F：AGATGAGCTAGGACCTTGTGTTG	132
													R：CAGTTCCTCAAGCAATGGAGC
CL770.Contig4	CL770.Contig4_All	gi|242019952|ref|XP_002430422.1|/1.3e-259/H3 methyltransferase, putative [Pediculus humanus corporis] gt;gi|212515552|gb|EEB17684.1| histone H3 methyltransferase, putative [Pediculus humanus corporis]	gi|939274139|ref|XM_014401898.1|/2.38e-47/PREDICTED: Cimex lectularius histone-lysine N-methyltransferase, H3 lysine-79 specific-like (LOC106671086), transcript variant X6, mRNA	sp|Q8TEK3|DOT1L_HUMAN/1.32e-146/Histone-lysine N-methyltransferase, H3 lysine-79 specific OS=Homo sapiens GN=DOT1L PE=1 SV=2	tca:660658/5.0e-251/histone-lysine N-methyltransferase, H3 lysine-79 specific; K11427 histone-lysine N-methyltransferase, H3 lysine-79 specific [EC:2.1.1.43]	NA	NA	Penaeus vannamei leucine-rich repeat extensin-like protein 3 (LOC113817807), mRNA	98.01	XM_027369909.1:43-7399	DOT1L	(TGAA)5	F：TCCTTTTTCTTCTTTCTTTCGTTTTTCC	156
													R：TGTTTACTCTGAATCCCTAACACA
CL997.Contig17	CL997.Contig17_All	gi|926631816|ref|XP_013781652.1|/3.3e-163/eukaryotic translation initiation factor 4 gamma 3-like, partial [Limulus polyphemus]	NA	sp|Q80XI3|IF4G3_MOUSE/5.10e-152/Eukaryotic translation initiation factor 4 gamma 3 OS=Mus musculus GN=Eif4g3 PE=1 SV=2	crg:105345876/3.5e-160/eukaryotic translation initiation factor 4 gamma 1-like; K03260 translation initiation factor 4G	NA	NA	Penaeus vannamei eukaryotic translation initiation factor 4 gamma 1-like (LOC113825716), transcript variant X2, mRNA	98.69	XM_027378552.1:192-4843	Eif4g3	(TCC)6	F：AGTGGGTTATTCTGGAGCTCAAG	156
													R：GCGAGAGGTTAACAATGTTCACG
CL997.Contig25	CL997.Contig25_All	gi|926631816|ref|XP_013781652.1|/3.0e-163/eukaryotic translation initiation factor 4 gamma 3-like, partial [Limulus polyphemus]	NA	sp|Q80XI3|IF4G3_MOUSE/1.47e-152/Eukaryotic translation initiation factor 4 gamma 3 OS=Mus musculus GN=Eif4g3 PE=1 SV=2	crg:105345876/3.1e-160/eukaryotic translation initiation factor 4 gamma 1-like; K03260 translation initiation factor 4G	NA	NA	Penaeus vannamei eukaryotic translation initiation factor 4 gamma 1-like (LOC113825716), transcript variant X2, mRNA	98.69	XM_027378552.1:192-4846	Eif4g3	(GAG)6	F：GAAGGAGAGGGAAGTGAATAGCA	125
													R：GATTTACAGGGCTCCACTGATCA
CL271.Contig8	CL271.Contig8_All	gi|817070190|ref|XP_012257104.1|/2.1e-135/uncharacterized protein LOC105686656 isoform X1 [Athalia rosae] gt;gi|817070192|ref|XP_012257105.1| PREDICTED: uncharacterized protein LOC105686656 isoform X1 [Athalia rosae] gt;gi|817070194|ref|XP_012257106.1| PREDICTED: uncharacterized protein LOC105686656 isoform X1 [Athalia rosae] gt;gi|817070196|ref|XP_012257107.1| PREDICTED: uncharacterized protein …	gi|936705219|ref|XM_014375090.1|/8.70e-33/PREDICTED: Trichogramma pretiosum MOG interacting and ectopic P-granules protein 1 (LOC106654933), transcript variant X6, mRNA	sp|Q21502|MEP1_CAEEL/2.10e-26/MOG interacting and ectopic P-granules protein 1 OS=Caenorhabditis elegans GN=mep-1 PE=1 SV=2	NA	NA	NA	Penaeus monodon MOG interacting and ectopic P-granules protein 1-like (LOC119598218), transcript variant X15, mRNA	94.55	XM_037947861.1:1-3261	mep-1	(GGA)5	F：AAGGAAAAGAAAGAGGGGGACAG	138
													R：TCCTTCCTCTTTCTTCTCCTCCT
CL1082.Contig1	CL1082.Contig1_All	gi|646700283|gb|KDR10487.1|/4.4e-146/domain-containing protein 10 [Zootermopsis nevadensis]	NA	sp|Q80X66|BTBDA_MOUSE/2.68e-134/BTB/POZ domain-containing protein 10 OS=Mus musculus GN=Btbd10 PE=1 SV=1	tca:657718/3.2e-144/BTB/POZ domain-containing protein 10; K10482 BTB/POZ domain-containing protein 10	NA	NA	Penaeus vannamei BTB/POZ domain-containing protein 10-like (LOC113800655), transcript variant X4, mRNA	98.88	XM_027351461.1:621-3208	Btbd10	(GGA)8	F：AGGATGAGAAGAAGAGGAGGAGT	159
													R：CTGCTCTTCTTCCTCCTCTTCC
CL1381.Contig28	CL1381.Contig28_All	gi|646714377|gb|KDR18370.1|/8.6e-169/finger protein 31 [Zootermopsis nevadensis]	NA	sp|Q96EP0|RNF31_HUMAN/1.88e-98/E3 ubiquitin-protein ligase RNF31 OS=Homo sapiens GN=RNF31 PE=1 SV=1	soc:105200951/1.4e-150/uncharacterized LOC105200951; K11974 E3 ubiquitin-protein ligase RNF31 [EC:2.3.2.27]	NA	molecular_function:GO:0046872//metal ion binding;	Penaeus vannamei serine/arginine repetitive matrix protein 2-like (LOC113818292), transcript variant X2, mRNA	97.13	XM_027370486.1:668-5794	RNF31	(CGT)6	F：AATTGATGAAAGTGCAGTGGTCG	122
													GTCGGAGGAAAGCGAAGAGAG
CL1472.Contig9	CL1472.Contig9_All	gi|817074339|ref|XP_012259354.1|/0.0e+00/titin-like [Athalia rosae]	gi|987916765|ref|XM_015578909.1|/5.06e-35/PREDICTED: Dufourea novaeangliae myosin light chain kinase, smooth muscle-like (LOC107190157), mRNA	sp|Q28824|MYLK_BOVIN/9.89e-118/Myosin light chain kinase, smooth muscle OS=Bos taurus GN=MYLK PE=1 SV=1	aec:105153866/0.0e+00/muscle M-line assembly protein unc-89-like; K00907 myosin-light-chain kinase [EC:2.7.11.18]	SPAC14C4.03/2.0e-29/---	NA	Penaeus indicus myosin light chain kinase, smooth muscle-like (LOC134766504), transcript variant X7, mRNA	0.948	XM_043035729.1:18-7440	MYLK	(GAG)7	F：GAAAAGGAGGACGAACAGCAATC	102
													R：CAGGATCTCAGCTTCAGTGTCTT
CL1971.Contig3	CL1971.Contig3_All	gi|820861968|ref|XP_012347742.1|/5.7e-99/tropomodulin isoform X6 [Apis florea] gt;gi|820861970|ref|XP_012347743.1| PREDICTED: tropomodulin isoform X6 [Apis florea]	NA	sp|O01479|TMOD_CAEEL/6.17e-59/Tropomodulin OS=Caenorhabditis elegans GN=unc-94 PE=1 SV=2	ame:409024/3.4e-99/tmod, GB15450; tropomodulin; K10370 tropomodulin	NA	NA	Penaeus indicus uncharacterized LOC134777589 (LOC134777589), transcript variant X3, ncRNA	90.87	XR_010143192.1:355-2570	unc-94	(ATC)6	F：TTGGGTGTGGTTACTAGAGTTCG	151
													R：AAAGACAAAAAGGGAGTTGGTGG
CL1683.Contig2	CL1683.Contig2_All	gi|242017839|ref|XP_002429393.1|/2.0e-49/protein Phum_PHUM431970 [Pediculus humanus corporis] gt;gi|212514312|gb|EEB16655.1| hypothetical protein Phum_PHUM431970 [Pediculus humanus corporis]	NA	sp|Q9UQ35|SRRM2_HUMAN/2.85e-39/Serine/arginine repetitive matrix protein 2 OS=Homo sapiens GN=SRRM2 PE=1 SV=2	bmor:101742464/1.6e-46/serine/arginine repetitive matrix protein 2; K13172 serine/arginine repetitive matrix protein 2	NA	NA	Penaeus vannamei serine/arginine repetitive matrix protein 2-like (LOC113824091), mRNA	98.3	XM_027376841.1:5-1237	SRRM2	(AAG)6	F：GTTCGACGAAGAAGGACAAGAAG	104
													R：GCTCTTCTTCGACTTGTGCTTTT
CL2056.Contig2	CL2056.Contig2_All	gi|952529237|gb|KRT82827.1|/9.4e-09/protein AMK59_4312 [Oryctes borbonicus]	NA	NA	NA	NA	NA	Penaeus vannamei fibrous sheath CABYR-binding protein-like (LOC113808604), mRNA	97.87	XM_027360043.1:1772-3836	NA	(AGC)6	F：CAGACCTCCAGTTTCAGTTCGAG	131
													R：AACTTCTCCATGATCTGCTCCTG
CL2191.Contig1	CL2191.Contig1_All	gi|554876355|ref|XP_005948055.1|/6.2e-45/serine protease 33 [Haplochromis burtoni]	NA	sp|Q8K1T0|TMPS3_MOUSE/3.26e-45/Transmembrane protease serine 3 OS=Mus musculus GN=Tmprss3 PE=1 SV=2	mcc:714500/1.3e-42/TMPRSS3; transmembrane protease, serine 3; K09634 transmembrane protease, serine 3 [EC:3.4.21.-]	VC1649/2.1e-25/---	NA	Penaeus chinensis serine protease 44-like (LOC125038267), transcript variant X2, mRNA	0.8408	XM_047631710.1:12-1941	Tmprss3	(TCC)6	F：GGCGTGACGACCAGAGA	141
													R：TATCTTCATCCACGTCAACTCCA
