# Supplementary material for: Transcriptomic Insights and the Development of Microsatellite Markers to Assess Genetic Diversity in the Broodstock Management of Litopenaeus stylirostris
Source: Animals (Basel). 2024 Jun 5;14(11):1685. doi: 10.3390/ani14111685 (PMC11171113; doi:10.3390/ani14111685)
Supplement: Supplementary file 1 [file animals-14-01685-s001.zip › Table S8.xlsx]

## Sheet: 工作表1
Table S9. Correspondence between microsatellite loci and functional genes in Litopenaeus stylirostris
GeneID	Length	Nr	Nt	Swissprot	KEGG	COG	GO	SSR	TYPE	CDS	ORF	CpG	annotation-ncbi	Idenity	Genebank	Swissprot
CL1472.Contig9_All (CL1472.contig13)	14279	gi|817074339|ref|XP_012259354.1|/0.0e+00/titin-like [Athalia rosae]	gi|987916765|ref|XM_015578909.1|/5.06e-35/PREDICTED: Dufourea novaeangliae myosin light chain kinase, smooth muscle-like (LOC107190157), mRNA	sp|Q28824|MYLK_BOVIN/9.89e-118/Myosin light chain kinase, smooth muscle OS=Bos taurus GN=MYLK PE=1 SV=1	aec:105153866/0.0e+00/muscle M-line assembly protein unc-89-like; K00907 myosin-light-chain kinase [EC:2.7.11.18]	SPAC14C4.03/2.0e-29/---	NA	1	(GAG)7	V	V	V	Penaeus japonicus muscle M-line assembly protein unc-89-like (LOC122266136), mRNA	90.57	XM_043035729.1:9535-16362	Myosin light chain kinase, smooth muscle
CL517.Contig2_All	gi|321460218|gb|EFX71263.1|/1.9e-32/protein DAPPUDRAFT_216854 [Daphnia pulex]	NA	sp|P42573|CED3_CAEEL/3.10e-30/Cell death protein 3 OS=Caenorhabditis elegans GN=ced-3 PE=1 SV=2	nvi:100117953/3.6e-31/Nc; caspase Nc; K04489 caspase invertebrate, apoptosis-related cysteine protease [EC:3.4.22.-]	NA	biological_process:GO:0009987//cellular process;molecular_function:GO:0008233//peptidase activity;		1	(AAT)8	-	V	-	Penaeus chinensis uncharacterized LOC125032144 (LOC125032144), mRNA	90.57	XM_047623184.1	caspase
Unigene5692_All	gi|817074339|ref|XP_012259354.1|/6.3e-280/titin-like [Athalia rosae]	gi|987916765|ref|XM_015578909.1|/2.28e-35/PREDICTED: Dufourea novaeangliae myosin light chain kinase, smooth muscle-like (LOC107190157), mRNA	sp|Q28824|MYLK_BOVIN/3.91e-126/Myosin light chain kinase, smooth muscle OS=Bos taurus GN=MYLK PE=1 SV=1	aec:105153866/1.0e-256/muscle M-line assembly protein unc-89-like; K00907 myosin-light-chain kinase [EC:2.7.11.18]	SPAC14C4.03/9.1e-30/---	molecular_function:GO:0016740//transferase activity;		1	(GAG)6	V	V	V	Penaeus monodon myosin light chain kinase, smooth muscle-like (LOC119577832), transcript variant X3, mRNA	94.67	XM_037925428.1:23-3943	myosin-light-chain kinase
Unigene7147_All	gi|478415058|gb|AGI97278.1|/1.8e-156/initiation factor 2 subunit alpha [Litopenaeus vannamei]	gi|478415057|gb|JX908827.1|/0.0/Litopenaeus vannamei eukaryotic initiation factor 2 subunit alpha (eIF2a) mRNA, complete cds	sp|P41374|IF2A_DROME/1.63e-138/Eukaryotic translation initiation factor 2 subunit 1 OS=Drosophila melanogaster GN=eIF-2alpha PE=2 SV=1	pxy:105385975/5.5e-121/eukaryotic translation initiation factor 2 subunit 1; K03237 translation initiation factor 2 subunit 1	YJR007w/1.9e-79/---	biological_process:GO:0075522//IRES-dependent viral translational initiation;molecular_function:GO:0003743//translation initiation factor activity;		1	(TGA)5	V	V	-	Penaeus vannamei eukaryotic translation initiation factor 2 subunit 1-like (LOC113822941), mRNA	99.33	XM_027375483.1:155-1046	eukaryotic translation initiation factor 2
